# Supplementary material for: Chemoprevention of 4-NQO-Induced Oral Cancer by the Combination of Resveratrol and EGCG: In Vivo, In Silico and In Vitro Studies
Source: Cancers (Basel). 2026 Mar 28;18(7):1098. doi: 10.3390/cancers18071098 (PMC13072290; doi:10.3390/cancers18071098)
Supplement: Supplementary file 1 [file cancers-18-01098-s001.zip]

Archive with 3 entries (3 files):
- cancers-4187024 full western blotsDensitometry_raw_EGCG_RES_data_2_23_2026.pptx
- cancers-4187024-supplementary files S1 and S2.xlsx
- Supplementary Figures.pdf
