# Supplementary material for: Chemoprevention of 4-NQO-Induced Oral Cancer by the Combination of Resveratrol and EGCG: In Vivo, In Silico and In Vitro Studies
Source: Cancers (Basel). 2026 Mar 28;18(7):1098. doi: 10.3390/cancers18071098 (PMC13072290; doi:10.3390/cancers18071098)
Supplement: Supplementary file 1 [file cancers-18-01098-s001.zip › cancers-4187024-supplementary files S1 and S2.xlsx]

## Sheet: upregulated pathway
Supplementary File S1: Upregulated Pathways
ID	Description	GeneRatio	BgRatio	pvalue	p.adjust	qvalue	geneID	Count
HALLMARK_CHOLESTEROL_HOMEOSTASIS	HALLMARK_CHOLESTEROL_HOMEOSTASIS	13/134	77/4917	1.06e-07	4.87e-06	3.68e-06	ENSG00000162772/ENSG00000131069/ENSG00000120885/ENSG00000149809/ENSG00000101255/ENSG00000134824/ENSG00000167508/ENSG00000109107/ENSG00000165030/ENSG00000160200/ENSG00000067064/ENSG00000100600/ENSG00000112972	13
HALLMARK_XENOBIOTIC_METABOLISM	HALLMARK_XENOBIOTIC_METABOLISM	21/134	224/4917	4.76e-07	1.1e-05	8.27e-06	ENSG00000151632/ENSG00000196139/ENSG00000001084/ENSG00000139112/ENSG00000143819/ENSG00000131669/ENSG00000090013/ENSG00000081181/ENSG00000106853/ENSG00000077942/ENSG00000158828/ENSG00000111275/ENSG00000108846/ENSG00000130203/ENSG00000042445/ENSG00000121691/ENSG00000100983/ENSG00000138413/ENSG00000100417/ENSG00000142657/ENSG00000112033	21
HALLMARK_INTERFERON_ALPHA_RESPONSE	HALLMARK_INTERFERON_ALPHA_RESPONSE	15/134	140/4917	4.66e-06	7.14e-05	5.39e-05	ENSG00000078081/ENSG00000185507/ENSG00000119922/ENSG00000130589/ENSG00000184979/ENSG00000068079/ENSG00000119917/ENSG00000173193/ENSG00000112773/ENSG00000135114/ENSG00000156587/ENSG00000170581/ENSG00000138496/ENSG00000111912/ENSG00000155363	15
HALLMARK_TNFA_SIGNALING_VIA_NFKB	HALLMARK_TNFA_SIGNALING_VIA_NFKB	18/134	228/4917	3.75e-05	0.000431352	0.000325735	ENSG00000162772/ENSG00000023445/ENSG00000113070/ENSG00000124762/ENSG00000178860/ENSG00000119922/ENSG00000131669/ENSG00000161011/ENSG00000120129/ENSG00000133639/ENSG00000163739/ENSG00000104856/ENSG00000077150/ENSG00000173391/ENSG00000162616/ENSG00000107201/ENSG00000165030/ENSG00000143878	18
HALLMARK_MTORC1_SIGNALING	HALLMARK_MTORC1_SIGNALING	17/134	211/4917	4.85e-05	0.00044642	0.000337113	ENSG00000001084/ENSG00000124762/ENSG00000149809/ENSG00000175197/ENSG00000161011/ENSG00000101255/ENSG00000134824/ENSG00000115902/ENSG00000160211/ENSG00000165030/ENSG00000149485/ENSG00000138413/ENSG00000067064/ENSG00000100600/ENSG00000079739/ENSG00000112972/ENSG00000134109	17
HALLMARK_P53_PATHWAY	HALLMARK_P53_PATHWAY	17/134	215/4917	6.16e-05	0.000472393	0.000356727	ENSG00000162772/ENSG00000140961/ENSG00000100439/ENSG00000113070/ENSG00000124762/ENSG00000147883/ENSG00000143819/ENSG00000176153/ENSG00000131669/ENSG00000175197/ENSG00000101255/ENSG00000133639/ENSG00000110925/ENSG00000169908/ENSG00000042445/ENSG00000141510/ENSG00000100417	17
HALLMARK_INTERFERON_GAMMA_RESPONSE	HALLMARK_INTERFERON_GAMMA_RESPONSE	18/134	286/4917	0.000663365	0.00435926	0.00329189	ENSG00000185507/ENSG00000124762/ENSG00000221963/ENSG00000119922/ENSG00000130589/ENSG00000184979/ENSG00000068079/ENSG00000119917/ENSG00000133639/ENSG00000173193/ENSG00000101347/ENSG00000135114/ENSG00000111331/ENSG00000156587/ENSG00000170581/ENSG00000013364/ENSG00000107201/ENSG00000111679	18
HALLMARK_BILE_ACID_METABOLISM	HALLMARK_BILE_ACID_METABOLISM	10/134	114/4917	0.000986142	0.00567032	0.00428193	ENSG00000134824/ENSG00000182054/ENSG00000123240/ENSG00000149485/ENSG00000042445/ENSG00000121691/ENSG00000138413/ENSG00000067064/ENSG00000197448/ENSG00000023909	10
HALLMARK_APOPTOSIS	HALLMARK_APOPTOSIS	12/134	183/4917	0.00391031	0.019986	0.0150924	ENSG00000162772/ENSG00000023445/ENSG00000124762/ENSG00000120885/ENSG00000175197/ENSG00000161011/ENSG00000035862/ENSG00000111674/ENSG00000141682/ENSG00000042445/ENSG00000143878/ENSG00000150593	12
HALLMARK_HYPOXIA	HALLMARK_HYPOXIA	13/134	215/4917	0.00539395	0.0248122	0.0187369	ENSG00000162772/ENSG00000124762/ENSG00000175197/ENSG00000120129/ENSG00000133639/ENSG00000109107/ENSG00000164442/ENSG00000165030/ENSG00000111674/ENSG00000079739/ENSG00000124357/ENSG00000130635/ENSG00000119938	13
HALLMARK_PEROXISOME	HALLMARK_PEROXISOME	8/134	110/4917	0.00980844	0.0410171	0.030974	ENSG00000182054/ENSG00000013364/ENSG00000149485/ENSG00000042445/ENSG00000121691/ENSG00000138413/ENSG00000067064/ENSG00000197448	8
HALLMARK_UV_RESPONSE_UP	HALLMARK_UV_RESPONSE_UP	10/134	191/4917	0.0346337	0.124651	0.0941299	ENSG00000162772/ENSG00000147883/ENSG00000143819/ENSG00000128311/ENSG00000161011/ENSG00000133639/ENSG00000157227/ENSG00000111674/ENSG00000143878/ENSG00000126803	10
HALLMARK_FATTY_ACID_METABOLISM	HALLMARK_FATTY_ACID_METABOLISM	9/134	165/4917	0.0352274	0.124651	0.0941299	ENSG00000139112/ENSG00000143819/ENSG00000078804/ENSG00000156587/ENSG00000111674/ENSG00000042445/ENSG00000138413/ENSG00000067064/ENSG00000112972	9
HALLMARK_COMPLEMENT	HALLMARK_COMPLEMENT	11/134	237/4917	0.0572377	0.188067	0.142018	ENSG00000185507/ENSG00000120885/ENSG00000163739/ENSG00000035862/ENSG00000173391/ENSG00000157227/ENSG00000169174/ENSG00000164308/ENSG00000137745/ENSG00000102996/ENSG00000100600	11
HALLMARK_HEME_METABOLISM	HALLMARK_HEME_METABOLISM	10/134	214/4917	0.0657042	0.201493	0.152157	ENSG00000001084/ENSG00000090013/ENSG00000119801/ENSG00000123240/ENSG00000121691/ENSG00000197324/ENSG00000023909/ENSG00000196517/ENSG00000082641/ENSG00000164068	10
HALLMARK_REACTIVE_OXYGEN_SPECIES_PATHWAY	HALLMARK_REACTIVE_OXYGEN_SPECIES_PATHWAY	4/134	58/4917	0.0723487	0.208003	0.157073	ENSG00000001084/ENSG00000160211/ENSG00000121691/ENSG00000023909	4
HALLMARK_ESTROGEN_RESPONSE_LATE	HALLMARK_ESTROGEN_RESPONSE_LATE	9/134	218/4917	0.139014	0.374298	0.282651	ENSG00000090013/ENSG00000128311/ENSG00000115902/ENSG00000070731/ENSG00000182054/ENSG00000130707/ENSG00000167106/ENSG00000111679/ENSG00000150593	9
HALLMARK_INFLAMMATORY_RESPONSE	HALLMARK_INFLAMMATORY_RESPONSE	9/134	222/4917	0.150282	0.374298	0.282651	ENSG00000078081/ENSG00000169429/ENSG00000185507/ENSG00000113070/ENSG00000124762/ENSG00000173391/ENSG00000157227/ENSG00000137393/ENSG00000106546	9
HALLMARK_WNT_BETA_CATENIN_SIGNALING	HALLMARK_WNT_BETA_CATENIN_SIGNALING	3/134	50/4917	0.154601	0.374298	0.282651	ENSG00000108840/ENSG00000141510/ENSG00000112033	3
HALLMARK_UNFOLDED_PROTEIN_RESPONSE	HALLMARK_UNFOLDED_PROTEIN_RESPONSE	5/134	115/4917	0.203736	0.456749	0.344913	ENSG00000162772/ENSG00000128965/ENSG00000115902/ENSG00000051108/ENSG00000134109	5
HALLMARK_ADIPOGENESIS	HALLMARK_ADIPOGENESIS	8/134	210/4917	0.212727	0.456749	0.344913	ENSG00000128311/ENSG00000111275/ENSG00000130203/ENSG00000042445/ENSG00000121691/ENSG00000138413/ENSG00000079739/ENSG00000150593	8
HALLMARK_PI3K_AKT_MTOR_SIGNALING	HALLMARK_PI3K_AKT_MTOR_SIGNALING	5/134	118/4917	0.218445	0.456749	0.344913	ENSG00000124762/ENSG00000175197/ENSG00000161011/ENSG00000101255/ENSG00000170581	5
HALLMARK_GLYCOLYSIS	HALLMARK_GLYCOLYSIS	8/134	215/4917	0.231154	0.462307	0.349111	ENSG00000001084/ENSG00000164442/ENSG00000198380/ENSG00000160211/ENSG00000111674/ENSG00000149541/ENSG00000138413/ENSG00000130635	8
HALLMARK_COAGULATION	HALLMARK_COAGULATION	6/134	162/4917	0.279431	0.535575	0.404439	ENSG00000120885/ENSG00000173391/ENSG00000157227/ENSG00000102996/ENSG00000102226/ENSG00000100600	6
HALLMARK_EPITHELIAL_MESENCHYMAL_TRANSITION	HALLMARK_EPITHELIAL_MESENCHYMAL_TRANSITION	7/134	204/4917	0.320731	0.590145	0.445647	ENSG00000169429/ENSG00000163739/ENSG00000077942/ENSG00000157227/ENSG00000111674/ENSG00000143878/ENSG00000130635	7
HALLMARK_APICAL_SURFACE	HALLMARK_APICAL_SURFACE	2/134	46/4917	0.358286	0.63389	0.478681	ENSG00000124466/ENSG00000169174	2
HALLMARK_MYOGENESIS	HALLMARK_MYOGENESIS	6/134	212/4917	0.52253	0.85157	0.643062	ENSG00000113070/ENSG00000124762/ENSG00000120885/ENSG00000108840/ENSG00000134324/ENSG00000119938	6
HALLMARK_ANDROGEN_RESPONSE	HALLMARK_ANDROGEN_RESPONSE	3/134	102/4917	0.530207	0.85157	0.643062	ENSG00000149485/ENSG00000067064/ENSG00000112972	3
HALLMARK_IL6_JAK_STAT3_SIGNALING	HALLMARK_IL6_JAK_STAT3_SIGNALING	3/134	103/4917	0.53686	0.85157	0.643062	ENSG00000139269/ENSG00000163739/ENSG00000170581	3
HALLMARK_NOTCH_SIGNALING	HALLMARK_NOTCH_SIGNALING	1/134	34/4917	0.610407	0.907779	0.685508	ENSG00000112033	1
HALLMARK_ANGIOGENESIS	HALLMARK_ANGIOGENESIS	1/134	36/4917	0.631498	0.907779	0.685508	ENSG00000173391	1
HALLMARK_HEDGEHOG_SIGNALING	HALLMARK_HEDGEHOG_SIGNALING	1/134	36/4917	0.631498	0.907779	0.685508	ENSG00000205336	1
HALLMARK_PANCREAS_BETA_CELLS	HALLMARK_PANCREAS_BETA_CELLS	1/134	44/4917	0.705115	0.931763	0.703619	ENSG00000136854	1
HALLMARK_ESTROGEN_RESPONSE_EARLY	HALLMARK_ESTROGEN_RESPONSE_EARLY	5/134	216/4917	0.70895	0.931763	0.703619	ENSG00000090013/ENSG00000181885/ENSG00000115902/ENSG00000167106/ENSG00000141682	5
HALLMARK_IL2_STAT5_SIGNALING	HALLMARK_IL2_STAT5_SIGNALING	5/134	216/4917	0.70895	0.931763	0.703619	ENSG00000139112/ENSG00000165030/ENSG00000106546/ENSG00000174669/ENSG00000143878	5
HALLMARK_UV_RESPONSE_DN	HALLMARK_UV_RESPONSE_DN	3/134	152/4917	0.79058	0.999242	0.754576	ENSG00000120129/ENSG00000131711/ENSG00000164442	3
HALLMARK_MYC_TARGETS_V2	HALLMARK_MYC_TARGETS_V2	1/134	60/4917	0.811377	0.999242	0.754576	ENSG00000174669	1
HALLMARK_MITOTIC_SPINDLE	HALLMARK_MITOTIC_SPINDLE	4/134	215/4917	0.845566	0.999242	0.754576	ENSG00000116584/ENSG00000084731/ENSG00000211455/ENSG00000106665	4
HALLMARK_DNA_REPAIR	HALLMARK_DNA_REPAIR	3/134	170/4917	0.849359	0.999242	0.754576	ENSG00000175482/ENSG00000102226/ENSG00000141510	3
HALLMARK_APICAL_JUNCTION	HALLMARK_APICAL_JUNCTION	4/134	231/4917	0.882675	0.999242	0.754576	ENSG00000181885/ENSG00000189143/ENSG00000167508/ENSG00000167123	4
HALLMARK_SPERMATOGENESIS	HALLMARK_SPERMATOGENESIS	2/134	144/4917	0.909099	0.999242	0.754576	ENSG00000134324/ENSG00000126803	2
HALLMARK_KRAS_SIGNALING_UP	HALLMARK_KRAS_SIGNALING_UP	3/134	220/4917	0.944186	0.999242	0.754576	ENSG00000023445/ENSG00000113070/ENSG00000244405	3
HALLMARK_OXIDATIVE_PHOSPHORYLATION	HALLMARK_OXIDATIVE_PHOSPHORYLATION	3/134	220/4917	0.944186	0.999242	0.754576	ENSG00000182054/ENSG00000042445/ENSG00000138413	3
HALLMARK_E2F_TARGETS	HALLMARK_E2F_TARGETS	2/134	218/4917	0.984412	0.999242	0.754576	ENSG00000124762/ENSG00000141510	2
HALLMARK_KRAS_SIGNALING_DN	HALLMARK_KRAS_SIGNALING_DN	1/134	220/4917	0.998011	0.999242	0.754576	ENSG00000124466	1
HALLMARK_ALLOGRAFT_REJECTION	HALLMARK_ALLOGRAFT_REJECTION	2/134	335/4917	0.999242	0.999242	0.754576	ENSG00000185507/ENSG00000111679	2
Supplementary File S2: Downregulated pathways
ID	Description	GeneRatio	BgRatio	pvalue	p.adjust	qvalue	geneID	Count
HALLMARK_G2M_CHECKPOINT	HALLMARK_G2M_CHECKPOINT	22/78	204/4917	2.35802e-13	8.48887e-12	6.70174e-12	ENSG00000166851/ENSG00000118007/ENSG00000117399/ENSG00000087586/ENSG00000113368/ENSG00000115163/ENSG00000108106/ENSG00000138778/ENSG00000123136/ENSG00000162063/ENSG00000169679/ENSG00000100526/ENSG00000145386/ENSG00000109971/ENSG00000161547/ENSG00000198901/ENSG00000131747/ENSG00000135476/ENSG00000029993/ENSG00000137807/ENSG00000006634/ENSG00000182481	22
HALLMARK_E2F_TARGETS	HALLMARK_E2F_TARGETS	22/78	218/4917	9.36439e-13	1.68559e-11	1.33073e-11	ENSG00000166851/ENSG00000118007/ENSG00000117399/ENSG00000087586/ENSG00000113368/ENSG00000108106/ENSG00000024526/ENSG00000138778/ENSG00000145220/ENSG00000123136/ENSG00000100526/ENSG00000161547/ENSG00000111665/ENSG00000126787/ENSG00000128951/ENSG00000101361/ENSG00000131747/ENSG00000135476/ENSG00000029993/ENSG00000132341/ENSG00000134690/ENSG00000182481	22
HALLMARK_MYC_TARGETS_V2	HALLMARK_MYC_TARGETS_V2	8/78	60/4917	3.66687e-06	4.40024e-05	3.47387e-05	ENSG00000166851/ENSG00000181163/ENSG00000185238/ENSG00000120800/ENSG00000101361/ENSG00000115541/ENSG00000163811/ENSG00000053372	8
HALLMARK_MYC_TARGETS_V1	HALLMARK_MYC_TARGETS_V1	13/78	236/4917	6.99408e-05	0.000629467	0.000496948	ENSG00000117399/ENSG00000181163/ENSG00000145386/ENSG00000173674/ENSG00000161547/ENSG00000128951/ENSG00000096384/ENSG00000101361/ENSG00000115541/ENSG00000132341/ENSG00000115484/ENSG00000182481/ENSG00000105202	13
HALLMARK_MITOTIC_SPINDLE	HALLMARK_MITOTIC_SPINDLE	11/78	215/4917	0.000507083	0.003651	0.00288237	ENSG00000166851/ENSG00000087586/ENSG00000113368/ENSG00000138778/ENSG00000169679/ENSG00000198901/ENSG00000100242/ENSG00000126787/ENSG00000131747/ENSG00000135476/ENSG00000137807	11
HALLMARK_GLYCOLYSIS	HALLMARK_GLYCOLYSIS	8/78	215/4917	0.0197648	0.113188	0.0893592	ENSG00000112984/ENSG00000087586/ENSG00000115163/ENSG00000120708/ENSG00000024526/ENSG00000135318/ENSG00000004478/ENSG00000171004	8
HALLMARK_ANDROGEN_RESPONSE	HALLMARK_ANDROGEN_RESPONSE	5/78	102/4917	0.022252	0.113188	0.0893592	ENSG00000184254/ENSG00000154734/ENSG00000189060/ENSG00000102172/ENSG00000125257	5
HALLMARK_APOPTOSIS	HALLMARK_APOPTOSIS	7/78	183/4917	0.025153	0.113188	0.0893592	ENSG00000125538/ENSG00000189060/ENSG00000115008/ENSG00000233276/ENSG00000131747/ENSG00000160789/ENSG00000144136	7
HALLMARK_MTORC1_SIGNALING	HALLMARK_MTORC1_SIGNALING	7/78	211/4917	0.0487535	0.195014	0.153958	ENSG00000166851/ENSG00000113356/ENSG00000087586/ENSG00000123136/ENSG00000162063/ENSG00000169679/ENSG00000115541	7
HALLMARK_TGF_BETA_SIGNALING	HALLMARK_TGF_BETA_SIGNALING	3/78	59/4917	0.0663208	0.238755	0.188491	ENSG00000137801/ENSG00000106366/ENSG00000144136	3
HALLMARK_EPITHELIAL_MESENCHYMAL_TRANSITION	HALLMARK_EPITHELIAL_MESENCHYMAL_TRANSITION	6/78	204/4917	0.103522	0.332462	0.26247	ENSG00000100097/ENSG00000120708/ENSG00000135318/ENSG00000137801/ENSG00000106366/ENSG00000150630	6
HALLMARK_ANGIOGENESIS	HALLMARK_ANGIOGENESIS	2/78	36/4917	0.110821	0.332462	0.26247	ENSG00000178726/ENSG00000197461	2
HALLMARK_TNFA_SIGNALING_VIA_NFKB	HALLMARK_TNFA_SIGNALING_VIA_NFKB	6/78	228/4917	0.151996	0.420913	0.3323	ENSG00000125538/ENSG00000115008/ENSG00000175592/ENSG00000179431/ENSG00000106366/ENSG00000117525	6
HALLMARK_UV_RESPONSE_UP	HALLMARK_UV_RESPONSE_UP	5/78	191/4917	0.185082	0.465755	0.367701	ENSG00000178980/ENSG00000069482/ENSG00000130741/ENSG00000004478/ENSG00000165272	5
HALLMARK_SPERMATOGENESIS	HALLMARK_SPERMATOGENESIS	4/78	144/4917	0.194064	0.465755	0.367701	ENSG00000087586/ENSG00000169679/ENSG00000100526/ENSG00000006634	4
HALLMARK_UV_RESPONSE_DN	HALLMARK_UV_RESPONSE_DN	4/78	152/4917	0.220596	0.496227	0.391758	ENSG00000180340/ENSG00000169715/ENSG00000106366/ENSG00000117525	4
HALLMARK_COAGULATION	HALLMARK_COAGULATION	4/78	162/4917	0.25504	0.496227	0.391758	ENSG00000178726/ENSG00000137801/ENSG00000106366/ENSG00000117525	4
HALLMARK_ESTROGEN_RESPONSE_LATE	HALLMARK_ESTROGEN_RESPONSE_LATE	5/78	218/4917	0.263418	0.496227	0.391758	ENSG00000069482/ENSG00000112984/ENSG00000117399/ENSG00000004478/ENSG00000131747	5
HALLMARK_UNFOLDED_PROTEIN_RESPONSE	HALLMARK_UNFOLDED_PROTEIN_RESPONSE	3/78	115/4917	0.274875	0.496227	0.391758	ENSG00000181163/ENSG00000178105/ENSG00000101361	3
HALLMARK_INFLAMMATORY_RESPONSE	HALLMARK_INFLAMMATORY_RESPONSE	5/78	222/4917	0.275681	0.496227	0.391758	ENSG00000125538/ENSG00000115008/ENSG00000106366/ENSG00000175591/ENSG00000117525	5
HALLMARK_HYPOXIA	HALLMARK_HYPOXIA	4/78	215/4917	0.44661	0.765617	0.604434	ENSG00000120708/ENSG00000169715/ENSG00000106366/ENSG00000117525	4
HALLMARK_ESTROGEN_RESPONSE_EARLY	HALLMARK_ESTROGEN_RESPONSE_EARLY	3/78	216/4917	0.673601	0.977262	0.771523	ENSG00000004478/ENSG00000165272/ENSG00000175591	3
HALLMARK_KRAS_SIGNALING_UP	HALLMARK_KRAS_SIGNALING_UP	3/78	220/4917	0.685803	0.977262	0.771523	ENSG00000184254/ENSG00000125538/ENSG00000131620	3
HALLMARK_FATTY_ACID_METABOLISM	HALLMARK_FATTY_ACID_METABOLISM	2/78	165/4917	0.743665	0.977262	0.771523	ENSG00000100097/ENSG00000102172	2
HALLMARK_IL6_JAK_STAT3_SIGNALING	HALLMARK_IL6_JAK_STAT3_SIGNALING	1/78	103/4917	0.810712	0.977262	0.771523	ENSG00000125538	1
HALLMARK_PEROXISOME	HALLMARK_PEROXISOME	1/78	110/4917	0.831177	0.977262	0.771523	ENSG00000131747	1
HALLMARK_HEME_METABOLISM	HALLMARK_HEME_METABOLISM	2/78	214/4917	0.860693	0.977262	0.771523	ENSG00000189060/ENSG00000165272	2
HALLMARK_P53_PATHWAY	HALLMARK_P53_PATHWAY	2/78	215/4917	0.862479	0.977262	0.771523	ENSG00000115008/ENSG00000197461	2
HALLMARK_COMPLEMENT	HALLMARK_COMPLEMENT	2/78	237/4917	0.896879	0.977262	0.771523	ENSG00000106366/ENSG00000117525	2
HALLMARK_ALLOGRAFT_REJECTION	HALLMARK_ALLOGRAFT_REJECTION	3/78	335/4917	0.909132	0.977262	0.771523	ENSG00000125538/ENSG00000181163/ENSG00000114686	3
HALLMARK_DNA_REPAIR	HALLMARK_DNA_REPAIR	1/78	170/4917	0.937124	0.977262	0.771523	ENSG00000128951	1
HALLMARK_ADIPOGENESIS	HALLMARK_ADIPOGENESIS	1/78	210/4917	0.96768	0.977262	0.771523	ENSG00000138074	1
HALLMARK_MYOGENESIS	HALLMARK_MYOGENESIS	1/78	212/4917	0.968743	0.977262	0.771523	ENSG00000134363	1
HALLMARK_IL2_STAT5_SIGNALING	HALLMARK_IL2_STAT5_SIGNALING	1/78	216/4917	0.970765	0.977262	0.771523	ENSG00000135318	1
HALLMARK_XENOBIOTIC_METABOLISM	HALLMARK_XENOBIOTIC_METABOLISM	1/78	224/4917	0.97443	0.977262	0.771523	ENSG00000106366	1
HALLMARK_APICAL_JUNCTION	HALLMARK_APICAL_JUNCTION	1/78	231/4917	0.977262	0.977262	0.771523	ENSG00000120708	1
